# Supplementary material for: Non-invasive assessment of steatohepatitis indicates increased risk of coronary artery disease
Source: PLoS One. 2023 Sep 28;18(9):e0286882. doi: 10.1371/journal.pone.0286882 (PMC10538770; doi:10.1371/journal.pone.0286882)
Supplement: S1 Dataset — (XLSX) [file pone.0286882.s003.xlsx]

## Sheet: Data
Running ID	Sex	Age	BMI	CAD (Y/N)	MAFLD (Y/N)	CAP	TE / LSM	ASAT µkat/l	ASAT U/l	FAST-score	FIB-4 (<1,45 low risk)	NAFLD-Fibrosis Score	Diabetes	Smoking (PY)	Significant alcohol consumption (M>20g/day; F>10g/day)	alcohol consumption g/wk	TE Probe	SLD in mm	high blood pressure	hsCRP, mg/l	Triglycerides, mmol/l	HDL-Cholesterol, mmol/l	LDL-Cholesterol, mmol/l	Cholesterol, mmol/l	alcalic phosphatase, µkat/l	Gamma-Glutamyltransferase, µkat/l	Bilirubin, total, µmol/l	Albumin, g/l	INR	aPTT, sec	HbA1c, %		Waist cm	Hip cm	W/H- Ratio
1	W	61.5973	28.0557	0	0	297	2.9	0.47	28.2	0.113189	1.24719	-2.49987	0	1	1	80	M	18	1	0.62	0.75	2.25	2.44	4.88	1.14	0.2	5.5	46.7	0.9	33.3	5.78		103	110	0.936364
2	M	69.474	26.881	1	1	329	3.3	0.44	26.4	0.139078	1.45111		1	2	0	120	XL	27	1	1.38	4.32	0.78	3.19	5.48	0.63	0.47	13.7	44.4	1.0	31.4	5.14		114	114	1
3	W	65.6575	23.9188	0	0	211	3.7	0.45	27	0.087492	2.04825		1	0.4	1	140	M	16	1	1.24	2.19	1.38	4.85	6.82	1.33	0.34		49.7	0.9	29.0	5.34		95	93	1.02151
4	W	83.063	31.2394	0	0	263	4.4	0.54	32.4	0.177337	2.31211	0.482665	1	0	0	70	M	25	1	1.65	1.27	1.97	4.3	6.6	1.17	0.31		48.6	1	28.4	5.56		113	122	0.92623
5	W	67.5616	30.4878	0	1	354	2.9	0.35	21	0.0874625	1.01809	-2.40907	0	40	0	80	XL	29	1	10.07	0.91	2.39	3.36	5.98	1.76	0.3	5.2	44.2	2	35.8	6.15		102	120	0.85
6	M	59.6384	29.7406	1	1	343	5.7	0.45	27	0.25755	1.63518	-0.560308	1	20	1	280	M	21	1	10.06	3.51	1.06	5.06	6.96	1.32	0.86	9.4	53.1	1.1	34.9	6.55		112	113	0.99115
7	W	51	26.5625	0	0	221	3.6	0.46	27.6	0.092309	1.29599	-2.25592	0	0.3	0	20	M	14	0	2.11	0.66	2.2	3.91	6.39	0.95	0.26	11.1	47.8	1	29.5	5.2		76	104	0.730769
8	M	52.4493	22.7833	1	0	267	7.7	0.75	45	0.409447	1.74753	-2.26187	0	10	1	140	M	19	1	11.62	1.36	1.78	4.05	6.37	2.07	1.69	10.1	45.1	1	34.7	5.13		91	90	1.01111
9	M	67.011	36.5714	0	1	337	10.7	0.55	33	0.496509	1.31717	-1.15914	0	0	0	140	XL	32	1	7.22	1.79	1.07	3.15	4.77	1.06	0.7	10.8	43.9	1.1	31.7	5.51		120	118	1.01695
10	M	60.1808	23.9995	0	0	163	4.4	0.48	28.8	0.104574	0.673352	-5.00016	0	30	0	40	M	20	0	6.02	0.68	1.16	2.68	4.18	1.31	0.73	6.5	45.8	1	32.5	6.3		86	90	0.955556
11	W	77.7479	30.7787	1	1	349	5.8	0.58	34.8	0.387619			0	0	0	20	M	24	1	1.23	3.03	1.32	3.56	5.65	1.51	1.17		42.8	0.9	25.6			111	118	0.940678
12	W	72.8603	23.7332	0	0	244	3.5	0.31	18.6	0.034678	1.58917	-1.24225	0	0	1	180	M	24	1	1.94	0.86	1.7	3.01	4.87	1.03	0.53	6.4	44	1	31.1	5.69		92	103	0.893204
13	M	46.0274	22.9557	1	1	326	4.9	0.47	28.2	0.21881	0.629554	-3.65715	0	18	0	20	M	22	1	2.87	2.87	1	5.73	7.9	1.38	1.39	11.9	43.9	0.9	29.9	5.61		91	104	0.875
14	m	59.4466	35.4442	0	1	337	5.9	0.44	26.4	0.244074	1.6161	-0.574119	0	2	0	100	M	25	1	1.21	1.42	1.38	3.8	5.68	1.19	0.67	9.4	44.9	1	29.1	5.47		126	119	1.05882
15	W	62.1945	34.6021	0	1	350	5.6	0.41	24.6	0.224552	2.06726	1.9801	1	20	0	0	M	24	0	7.54	1.37	1.14	2.32	3.81	1.01	0.29	3.3	41	1.1	48.9	7.06		111	116	0.956897
16	W	73.5863	32.0073	0	0	246	4.8	0.71	42.6	0.257022	3.19942	0.461431	0	0	0	20	M	19	1	2.61	0.94	1.8	2.87	4.7	1.06	0.32	10.3	41.7	1	26.5	5.79		102	114	0.894737
17	M	42.2493	25.8806	0	0	270	5.9	0.74	44.4	0.342334	1.46782	-2.3422	0	29	1	1120	M	19	1	1.41	2.18	1.75	3.08	5.16	1.42	5.37	7.4	47.2	0.9	31.8	5.32		98	99	0.989899
18	M	76.7534	28.7317	1	0	219	4.8	0.42	25.2	0.0993835	2.21453	-0.154339	0	0	0	140	M	16	1	6.43	0.91	1.18	3.29	4.78	1.05	0.28	12.6	41.5	1.1	31.1	5.13		105	100	1.05
19	M	62.3205	26.8519	1	1	325	4.9	0.65	39	0.340859	1.16418	-2.66301	0	0	1	280	M	21	1	2.13	5.44	1.09	3.71	5.64	1.44	0.7	6	43.4	1	29.5	5.35		107	101	1.05941
20	M	59.7123	27.143	0	1	332	4.1	0.56	33.6	0.259079	1.37828	-2.0122	0	47	1	260	M	21	1	11.74	1.58	1.43	2.52	4.47	1.04	1.23	15.5	45.7	1.1	31.2	5.57		118	109	1.08257
21	W	77.5699	25.5937	0	0	278	3.8	0.4	24	0.0921594	1.46837	-1.99923	0	0	0	40	M	20	1	1.46	1.02	2.27	3.57	6.12	1.22	0.25	6.8	44.7	1	29.1	5.76		96	110	0.872727
22	M	53.3452	21.6296	0	0	270	4.5	0.42	25.2	0.116194	1.36442	-2.32424	0	1	1	300	M	17	0	0.59	1.12	2.18	3.72	6.29	0.86	0.49	12	46.2	1	29.4	5.11		80	91	0.879121
23	M	71.4904	27.4286	0	0	226	3.1	0.36	21.6	0.0446635	1.73406	-1.18593	0	0	0	60	M	18	1	1.64	1.67	1.35	3.3	5.09	1.32	0.43	8.8	49.1	1	28.1	5.55		98	102	0.960784
24	M	67.1096	30.6689	0	1	327	4.6	0.22	13.2	0.0201838	0.774812	-0.775068	1	0	0	60	XL	29	1	5.58	1.3	1.2	5.5	7.07	1.24	0.5	6.5	45.5	0.9	29	7.79		112	108	1.03704
25	M	74.4904	28.4005	1	1	348	6.3	0.57	34.2	0.398803	2.78516	-0.294603	0	0	0	0	XL	27	1	1.76	1.64	1.32	4.93	6.62	0.74	0.61	14.4	45.5	1	30.8	5.45		107	107	1
26	M	65.2466	30.4218	1	0	294	5.5	0.42	25.2	0.159512	1.25515	-1.68575	0	41	1	400	M	23	1	0.34	1.11	0.98	2.66	3.85	0.99	0.93	5.9	47	1.2	29.5	5.73		105	105	1
27	W	60.4959	39.6825	0	1	364	3.4	0.39	23.4	0.146439	0.89653	-0.141525	1	18	0	60	XL	27	1	15.65	0.96	1.5	3.92	5.71	1.64	0.32	5.3	41.4	0.9	33	5.99		119	129	0.922481
28	M	62.5699	35.1852	1	1	369	4.2	0.25	15	0.047517	0.755717	-1.02018	1	40	0	20	XL	28	0	<0,30	1.32	1.24	3.03	4.71	0.92	0.36	<2.5	46.1	0.9	33.1	6.18		125	122	1.02459
29	M	66.9425	28.0557	0	1	313	6.2	0.43	25.8	0.208243	1.82305	0.502115	1	0	0	50	M	23	1	2.5	3.11	0.94	3.93	5.68	1.21	0.73	5.8	40.7	2.1	39.5	6.54		95	97	0.979381
30	W	71.6082	32.0291	1	1	345	3.5	0.52	31.2	0.223376	1.40706	-2.06681	0	0	0	0	M	24	1	3.19	1.51	1.63	2.89	4.83	2.48	0.66	8.6	46.4	0.9	28.6	6.03		105	104	1.00962
31	M	55.8548	30.8365	0	0	244	4.6	0.46	27.6	0.127396	1.16477	-1.87182	0	0	1	230	M	22	1	4.16	1.74	1.47	3.39	5.21	1.21	0.9	21.7	46.6	1	29.7	5.39		97	100	0.97
32	M	75.3671	32.5619	0	1	306	6.1	0.32	19.2	0.0953627	1.23223	0.153201	1	0	1	160	XL	26	1	5.44	0.96	1.49	2.82	4.54	1.21	0.73		44.2	1.4	51.3	8.84
33	M	41.4932	24.0741	0	0	220	4.5	0.45	27	0.108918	0.617432	-5.04342	0	0	1	280	M		0	0.47	2.5	1.77	4.82	7.12	0.92	0.53	18.6	51.5	1	30.5	5.63		81	97	0.835052
34	W	73.1315	25.8876	1	0	265	3.6	0.3	18	0.0355351	1.05192	-2.67856	0	0	0	20	M	19	1	0.33	1.18	1.84	4.56	6.8	1.07	0.34	11.3	49.5	1	29.6	5.54		86	96	0.895833
35	M	75.4767	30.0947	1	1	303	5.6	0.48	28.8	0.220184	1.47629	-2.01561	0	4	0	0	M	24	1	5.16	0.94	1.27	4.38	6.13	0.99	0.36	12.8	47.3	1	31.6	5.36		107	115	0.930435
36	M	82.189	24.8016	1	1	308	6.4	0.5	30	0.269618	2.09419	-0.0816821	1	10	1	210	M	21	1	8.52	1.37	1.28	3.22	4.99	1.52	0.19	8.7	44.8	1	25.8	5.83		95	93	1.02151
37	W	73.2164	34.7209	0	1	311	3.3	0.4	24	0.0988678	1.01263	-1.64411	1	0	0	20	M	24	1	0.52	1.02	2.48	1.25	3.82	0.89	0.35	7.6	45.9	1	29.3	6.41		111	127	0.874016
38	W	75.8082	30.8444	0	1	327	3.8	0.47	28.2	0.177097	2.33252	-0.125492	0	0	0	0	M	25	1	7.32	1.84	1.39	5.07	7.18	0.92	0.41		43.7	0.9	28.7	5.43		98	108	0.907407
39	M	71.8356	35.083	1	1	354	4.6	0.44	26.4	0.225339	1.56193	-0.716554	0	0	0	40	XL	27	1	2.7	0.6	1.71	3.05	5.08	0.81	0.57	11.3	43.2	1	31.3	5.48
40	W	60.6959	30.2978	0	0	227	2.8	0.54	32.4	0.100574	1.3369	-1.96201	0	9	0	140	M		1	1.58	0.98	1.92	4.56	6.73	0.92	0.37	4.8	44.2	0.9	29.2	5.21		86	102	0.843137
41	M	65.5863	29.9836	1	1	347	4.4	0.57	34.2	0.309136	2.16331	-1.14189	0	0	0	20	XL	26	1	2.5	2.81	1.01	5.3	7.24	1.41	0.73	9	51.7	1	32.7	5.91		107	104	1.02885
42	M	57.726	27.6817	1	1	331	5.9	0.66	39.6	0.405007	1.63797	-1.75153	0	0	0	100	M	19	0	0.65	4.06	0.7	2.9	5.57	1.1	1	5.2	47.2	0.9	29.1	5.15		100	103	0.970874
43	M	58.9315	30.6793	1	1	374	4.1	0.43	25.8	0.231086	1.55079	-0.765877	0	20	0	50	M	25	1	6.55	5.92	1.28	4.5	7.44	1.43	0.45	8.5	40.6	1	31.5	5.6		110	107	1.02804
44	M	58.2219	29.3878	0	0	290	5.8	0.59	35.4	0.287311	1.11266	-2.66577	0	17	1	350	M	19	1	10.47	1.16	1.17	2.57	4.18	1.14	1.33	7.3	45.4	1.1	28.3	5.59		101	101	1
45	W	71.1507	21.83	0	0	288	2.8	0.58	34.8	0.15035	1.6985	-2.66626	0	0	0	0	M	15	0	0.45	1.22	1.86	2.96	5.34	1.19	0.31	5	49.7	0.9	27.8	5.55		72	97	0.742268
46	M	62.2	24.8163	1	0	285	4.9	0.43	25.8	0.143411	1.52489	-1.95281	0	0	0	0	M	20	0	2.09	2.73	0.93	4.84	6.8	0.91	0.51	6	47.5	1	27.2	6.28		90	100	0.9
47	M	79.1726	25.6055	0	0	297	6.4	0.23	13.8	0.0278183	1.53149	0.517457	1	15	0	0	M	22	1	2.81	1.28	1.08	2.33	3.82	1.13	0.19	5	42.1	1	29	7.96		110	101	1.08911
48	M	66.1452	24.5351	1	0	178	4.4	0.39	23.4	0.0678753	1.3715	-1.86433	0	6	1	350	M	15	1	4.07	0.91	1.5	5.17	6.91	1	0.29	5.5	42	0.9	29	5.11		91	100	0.91
49	M	68.3507	26.2164	1	0	277	5.2	0.57	34.2	0.236592	2.16642	0.234351	1	0	0	20	M	23	1	8	1.65	1.2	2.33	3.94	0.99	0.63	5.6	42.1	1	28	7.04		108	99	1.09091
50	M	76.8274	27.4145	1	1	328	4	0.64	38.4	0.293913	1.94647	-1.05673	0	0	0	60	M	23	0	4.02	2.12	0.88	3.91	5.58	1.05	0.48	12.1	43	1	>180.0	5.61		101	99	1.0202
51	M	76.5397	21.2963	1	0	233	4.5	0.43	25.8	0.103618	2.35588	-1.15469	0	0	0	140	M	17	1	<0,30	1.7	1.03	3.8	5.26	1.2	0.44	8.3	47.8	1.8	42.1	5.6		91	98	0.928571
52	W	57.6356	22.3214	0	0	309	4.3	0.39	23.4	0.118197	1.8714	-1.45557	0	15	0	0	M	19	0	0.65	0.96	2.4	3.99	6.57	1.34	0.15	6.5	48	0.9	30.5	5.4		90	99	0.909091
53	M	67.1781	35.1885	1	1	374	5.5	0.35	21	0.190207	0.819289	-1.39547	1	20	1	350	XL	31	1	4.78	0.71	1.33	2.14	3.77	0.85	0.41	4.2	46.1	1	29.6	6.94		127	122	1.04098
54	M	63.6082	32.0988	1	1	365	9.4	0.86	51.6	0.693024	1.40921	-1.96523	0	0	1	280	M	23	1	1.6	3.48	1.27	5.29	7.81	1.01	1.64	5.6	45.7	1.6	35.9	5.18		108	109	0.990826
55	M	50.3288	28.3782	0	0	299	4.8	0.39	23.4	0.122855	1.00158	-2.49678	0	35	0	80	M	19	0	1.72	1.45	1.25	3.17	4.82	0.94	0.3	4	47.5	1	27.8	5.49		95	104	0.913462
56	W	54.4137	29.3947	0	0	183	3	0.58	34.8	0.106174	1.92558	-0.829993	0	0	0	0	M	19	0	1.92	0.68	2.46	4.46	6.88	0.9	0.2	17.2	42.4	1	23.1	5.43		84	107	0.785047
57	M	47.6	26.2346	0	0	201	2.3	0.66	39.6	0.10515	1.24116	-2.46606	0	0	0		M	20	1	<0,30	1.54	1.45	3.13	5.1	1.34	1.51	6.8	45	1.1	31.9	5.46		92	100	0.92
58	W	71.8247	19.721	0	0	109	2.7	0.38	22.8	0.0345866	2.44295	-0.0611102	1	0	0	0	M	16	0	0.37	0.77	2.6	3.72	6.2	1.1	0.15	8.1	48.9	0.9	26.7	6.21		81	93	0.870968
59	M	55.5534	27.102	1	0	283	5.4	0.52	31.2	0.219	1.06634	-1.53993	1	40	1	840	M	19	1	3.87	0.99	0.81	1.77	2.98	1.14	1.26	27.6	42.5			6.38		120	101	1.18812
60	M	55.9562	43.5989	0	1	374	13	0.35	21	0.370926	0.979116	0.532108	1	45	1	240	XL	29	1	5.92	3.38	1.06	4.38	6.44	1.8	0.58	13.8	43.8	1	27.6	8.3		141	121	1.16529
61	M	61.9178	26.5338	1	0	187	3.3	1.12	67.2	0.242224	5.08185	-0.563636	0	35	0	40	M	17	0	1.75	1.01	1.01	2.37	3.7	1.4	0.76	5.7	50.9	0.9	30.6	6.39		95	98	0.969388
62	M	62.011	29.5619	0	1	316	6.3	0.41	24.6	0.195536	1.27672	1.33685	0	0	0	80	M	22	0	4.44	1.27	1.38	4.46	6.09	0.96	0.48	8.1		1.1	31.4	5.32		111	114	0.973684
63	M	58.6438	32.45	0	1	315	5.6	0.5	30	0.252517	1.03415	-2.65016	0	175	1	4620	XL	26	0	32.14					1.67	0.59	9.7	44.6		32.2	6.34		117	115	1.01739
64	W	60.137	22.5827	0	0	234	4.6	0.44	26.4	0.111647	0.800491	-3.03676	1	0	0	0	M	16	1	7.24	0.7	1.94	2.97	4.98	1.38	0.54	13.1	42.6	0.9	27.8	6.5		83	96	0.864583
65	W	77.6082	25.6369	1	0	270	3.1	0.54	32.4	0.133595	2.52397	0.52089	1	0	0	0	M	21	1	2.67	1.03	1.45	2.38	4.33	1.82	0.32	8.1	44.5	1	30.2	5.92		95	104	0.913462
66	M	70.6877	25.0298	1	0	299	4.5	0.91	54.6	0.380144	1.76444	0.586204	0	0	1	160	M	20	0	196.94	2.11	0.14	1.17	3.24	3.13	4.31	19.2		1.2	27.4	5.31		110	103	1.06796
67	W	74.4411	22.1003	0	0	245	5.1	0.39	23.4	0.0979107	1.90872	-1.24374	0	1	1	140	M	15	1	15.46	0.98	1.15	2.26	3.69	1.25	0.63	6.2	44.7	1.1	28.4	5.36		85	96	0.885417
68	M	77.7726	28.0557	1	0	215	4.3	0.32	19.2	0.0422171	1.90381	0.867423	1	5	0	140	M	16	1	1.24	1.68	1.11	5.31	6.71	1.54	0.23	9.2	41.9	0.9	25.5	5.41		97	103	0.941748
69	M	66.3534	29.7578	1	1	319	9.6	0.79	47.4	0.573984	2.15314	-0.214684	1	4	1	350	M	21	1	4.47	2.4	1.19	3.75	5.67	1.47	2.64	7.8	46.1	0.9	25.1	7.53		113	110	1.02727
70	M	50.9945	26.309	1	0	228	4.3	2.47	148.2	0.449885	1.36842	-3.77931	0	15	0	50	M	19	0	68.62	2.87	0.31	2.09	4.19	2.96	2.98	7.9	30.4	1.1	30	5.29		100	101	0.990099
71	W	47.989	24.974	0	0	234	3.3	0.46	27.6	0.0890607	1.29391	-2.13025	0	25	0	0	M	17	1	0.92	0.9	1.62	3.1	5.1	0.87	0.47	6.6	45.9	1.1	30.3	5.62		85	99	0.858586
72	M	53.9123	25.6173	1	0	280	3.5	0.6	36	0.184831	1.7316	-1.79368	0	28	1	630	M	19	1	0.53	1.5	1.53	2.14	4.09	1.05	0.64	7.5	46.6	1	28.7	5.34		99	97	1.02062
73	W	59.9479	22.6757	0	0	214	2.8	0.51	30.6	0.0865706	1.00061	-3.77821	0	0	0	0	M	17	1	29.38	0.84	1.56	4.31	6.27	1.25	0.49		39.8		32.4	5.62		79	105	0.752381
74	W	63.2082	24.2187	0	0	239	3.3	0.65	39	0.163497	1.49744	0.397374	0	8	0	0	M	15	1		0.79	1.44	4.06	5.88	1.35	0.4	8.2			28.2	5.24		89	94	0.946809
75	M	64.011	24.6914	0	0	277	4	0.46	27.6	0.130699	1.50128	-1.85781	0	15	1	280	M	17	1	0.6	1.05	1.75	2.84	4.65	1.24	0.71	22.6	44.7	1	30	5.03		95	98	0.969388
76	M	84.8329	29.0606	0	1	318	5.7	0.47	28.2	0.235593	3.13906	0.830614	0	7	1	1400	M	19	1	1.36	1.14	1.03	2.43	3.67	1.23	0.59	8.6	42.9	2	34.9	5.53		109	109	1
77	M	74.9973	30.4218	1	1	349	4.4	0.34	20.4	0.115383	1.14525	-1.59905	0	0	1	350	XL	27	0	3.34	1.75	1.36	4.7	6.6	0.95	0.73	7.3	44.6	1	29.9	5.48		116	107	1.08411
78	M	77.6575	24.9135	1	0	242	3.1	0.43	25.8	0.074751	3.1058	0.378147	0	0	1	160	M	19	1	5.09	1	1.48	3.35	4.78	0.75	0.24	9	41.3	1	26.2	5.62		99	100	0.99
79	W	66.8027	30.854	1	0	274	4.8	0.42	25.2	0.126055	1.04166	-1.35284	1	0	0	0	M	22	1	61.99	1.55	1.22	3.3	4.83	0.98	0.52	23.6	43.1			6.32		105	102	1.02941
80	M	54.4822	30.3871	0	1	334	3.5	0.58	34.8	0.242798	1.51403	-1.69437	0	2	1	280	M	24	1	3.38	8.27	0.86	2.01	6.3	0.91	2.3	6.9	48.1	0.9	28.4	5.21		112	110	1.01818
81	W	49.4274	22.7583	1	0	201	6	0.32	19.2	0.0565892	0.670294	-0.671905	0	18	1	140	M	19	1	5.08	0.83	0.89	2.01	3.46	0.83	0.68	2.5		0.9	23.8	5.53		84	97	0.865979
82	M	57.1233	39.8991	0	1	359	7.4	0.59	35.4	0.483552	1.66832	-0.57765	0	0	0	40	XL	33	1	0.68	1.24	1.2	4.66	5.96	0.93	0.42	9.8	46.5	1.1	26.7	5.53		128	130	0.984615
83	M	51.8356	32.1466	1	0	255	5.3	6.28	376.8	0.600492	6.84113	1.41359	0	27	0	0	M	24	0	83.49	1.35	0.57	2.49	3.54	1.05	0.82	6.4	46.4		38.8	5.41		120	109	1.10092
84	M	50.4438	26.5703	0	1	318	3.7	0.5	30	0.181726	1.08385	-2.43738	0	38	1	1680	M	21	0	0.3	1.37	0.99	4.15	5.38	1.14	0.28	7.2	45.8	1.1	28.9	5.34		105	108	0.972222
85	W	78.4904	34.5168	0	1	351	3.1	0.41	24.6	0.134436	2.06971	1.16995	1	0	0	0	XL	26	1	10.94	3.32	0.67	2.92	4.74	0.97	0.53	7.7	44.8	1	16.6	7.31		104	107	0.971963
86	W	49.4466	26.4915	0	0	285	2.9	0.36	21.6	0.0559591	0.600541	-4.09293	0	36	1	420	M	22	1	5.44	2.39	1.22	3.37	5.22	1.88	0.35	4.5	48.5	1	31.5	5.37		84	106	0.792453
87	W	70.0959	24.5949	1	0	214	6.1	0.58	34.8	0.218675	2.43464	-0.877131	0	0	1	280	M	15	1	35.14	0.88	1.72	2.43	4.09	0.97	1.14	4.9	43.6	1.2	29.6	4.92		77	91	0.846154
88	M	64.3425	36.8027	1	1	377	6.4	1.16	69.6	0.700998	2.68284	0.770631	1	0	0	0	XL	28	1	23.62	2.37	0.77	2.56	4.29	0.84	0.87	11.1	42.8	1	105.4	8.37		129	112	1.15179
89	M	55.5397	40.2816	1	1	353	26	1.05	63	0.88095	2.01995	0.74617	1	45	1	1680	XL	32	0	27.15	1.98	0.64	4.95	6.4	1.28	2.42	7.1	41.8	1.1	29.6	6.99		131	116	1.12931
90	M	73.8658	28.4005	1	0	263	4.9	0.47	28.2	0.153124	0.901484	-0.366469	0	0	0	20	M	18	0	87.92					3.43	0.71	12.1		1.5	139.8			105	99	1.06061
91	M	53.4082	28.7356	1	0	283	5.3	0.28	16.8	0.0460661	0.592206	-3.40275	0	25	1	1680	M	24	0		0.73	1.46	3.03	4.8	0.93	0.49	11.5	44.5		>180.0	5.65		93	104	0.894231
92	M	71.0411	28.0557	1	0	264	3.4	0.36	21.6	0.0583221	1.62926	-1.27284	0	30	1	210	M	19	1	2.11	1.01	1.51	4.84	6.64	1.5	0.41	18.2	47.6	1.1	33.7	5.12		102	100	1.02
93	W	81.8	25.0762	1	0	273	3.7	0.88	52.8	0.287464	3.54064	0.187962	0	0	0	0	M	23	0	99.56	1	1.53	2.23	4.89	1.47	0.25	6.2	37.3	1.2	25.2	5.97		111	110	1.00909
94	M	58.5151	25.3086	1	1	307	5.3	0.41	24.6	0.158548	1.37409	-1.73155	0	3	1	350	M	20	0	7.81	2.2	0.99	2.94	4.75	0.82	0.51	2.5	40.9			5.65		99	101	0.980198
95	M	61.789	25.4327	0	0	297	5.3	0.3	18	0.0638433	1.03175	-2.40562	0	50	1	1680	M	20	0	1.93	0.85	1.92	3.5	5.66	1.02	0.44	8.5	46.2	1	28.9	5.39		99	95	1.04211
96	M	66.7699	26.8274	0	0	217	4.7	0.42	25.2	0.0967206	1.42883	-1.62274	0	0	0	140	M	19	1	0.38	1.03	2.13	3.39	5.64	1.13	0.42	9.1	45.1	1	25.9	5.52		104	106	0.981132
97	W	63.1534	26.1224	0	0	270	3.5	0.44	26.4	0.101224	1.72582	-1.41905	0	0	0	40	M	17	1	0.63	1.77	1.39	4.7	6.75	1.01	0.41	6.9	45.9	1	29.1	5.36		94	105	0.895238
98	W	54.9178	25	0	0	280	2.8	0.31	18.6	0.0333232	0.963297	-2.52258	0	0	0	40	M	20	1	<0,30	1.75	1.6	4.25	6.25	1	0.17	12.5	46.1	1	31.2	5.27		81	94	0.861702
99	M	78.2822	28.0863	1	0	299	4.8	0.75	45	0.339123	1.68663	-1.39768	0	35	0	140	M	23	1	48.51	1.35	0.81	2.88	4.33	1.37	0.7	9.1	32.5	1.5	26.4	5.29		104	103	1.00971
100	M	72.2767	34.3633	0	1	354	4.9	0.45	27	0.247138	1.88651	0.607522	1	10	1	280	XL	29	1	0.43	1.17	1.28	2.23	3.82	0.86	0.35	20	48.4	1	28.4	5.96		124	126	0.984127
101	W	46.3808	29.3848	0	1	306	3.5	0.36	21.6	0.0774192	0.756458	-1.79526	1	0	0	0	XL	28	1	2.57	4.44	1.14	2.09	4.3	1.76	0.44	4.1	45.3	0.9	24.9	6.29		97	110	0.881818
102	M	74.5068	28.0277	0	1	317	5.2	0.43	25.8	0.18361	1.83682	0.0726482	1	0	0	140	M	20	1	2.98	1.49	1.43	2.69	4.52	1.41	0.39	8.8	46.5	1	26.4	7.07		101	98	1.03061
103	M	66.6712	22.7244	0	0	258	7.8	0.58	34.8	0.306988	1.55507	-2.18897	0	0	1	200	M		0	0.65	2.7	1.47	4.31	6.45	1.77	3.13	7.5	44.9	1	29.6	5.64		86	94	0.914894
104	M	71.3726	22.3435	1	0	281	3.7	0.46	27.6	0.124187	1.69384	-1.68959	0	0	0	0	M		1	1.44	1.59	1.83	3.9	6.27	1.12	0.5	11.3	43.6	1.2	25.2	5.51		96	93	1.03226
105	W	73.7562	28.0664	0	0	271	4.1	0.38	22.8	0.0841576	1.98545	-0.533526	0	0	0	0	M	17	1	3.42	1.09	1.81	2.64	4.76	1.18	0.32	11.5	43.9	1		5.3		90	123	0.731707
106	M	73.1918	23.4236	0	0	273	5.9	0.49	29.4	0.20381	2.03096	-1.44353	0	50	0	20	M	16	1	4.09	1.23	1.34	3.76	5.44	0.95	0.54	13.6	46.2	1	25.6	5.66		92	95	0.968421
107	W	61.9562	26.1752	0	0	300	4	0.69	41.4	0.273398	1.60776	-1.85355	0	0	0	140	M	22	1	8.38	3.26	1.39	7.65	9.82	1.7	1.43	9.6	44.4	1	24	5.87		109	110	0.990909
108	M	58.9945	28.3447	1	0	237	4.9	0.49	29.4	0.148239	0.880576	-3.3166	0	35	1	1120	M	22	1	0.69	1.52	1.4	3.27	5	0.79	0.95	9.9	47.8	1.1	25.6	6.18		103	100	1.03
109	M	77.8685	26.0617	0	0	237	4.9	0.44	26.4	0.119925	2.90144	0.211132	0	120	1	2100	M	16	1	2.77	0.72	1.38	2.68	4.32	1.15	0.28	6.6	41.3	1	28.8	5.69		94	100	0.94
110	M	51.274	29.4023	0	1	310	4.1	0.41	24.6	0.127753	1.50439	-1.32939	0	0	1	300	M	22	0	0.92	1.64	1.54	3.36	5.13	1.23	0.44	15.7	47	0.9	28.8	5.42		103	102	1.0098
111	M	76.474	25.7276	0	0	277	3.7	0.41	24.6	0.0946702	2.39087	-0.490846	0	0	0	60	M	16	1	0.57	1.15	2.04	3.9	6.21	0.9	0.51	12.7	45.3	1	29	4.9		99	103	0.961165
112	M	53.0795	22.7147	0	0	238	2.5	0.37	22.2	0.0406086	0.940249	-3.32292	0	35	1	420	M	19	0	0.82	1.04	2	3.81	5.73	0.84	0.37	8.4	52.4	1	27.3	5.29		91	104	0.875
113	W	75.326	28.8754	0	1	308	3.5	0.35	21	0.0726534	0.909378	-3.49685	0	0	0	0	M	21	1	0.9	1.7	1.73	3.24	5.49	1.75	0.22	12.6	47.7	2.1	39.7	5.35		94	107	0.878505
114	M	76.4548	25.9095	0	0	244	3.8	0.39	23.4	0.0730832	2.06957	-0.778984	0	0	1	210	M	20	0	0.66	0.87	1.8	3.14	5.14	0.91	0.5	8.5	45.8	1	31.5	5.21		105	94	1.11702
115	M	60.1123	23.8751	1	0	185	6.3	1.32	79.2	0.422765	3.92338	0.713875	1	50	1	980	M	18	0	12.45	1.48	0.89	2.6	3.9	1.29	1.62	9.7	38.7	1.2	30.6	6.31		90	93	0.967742
116	M	57.8959	38.1896	0	1	371	4.1	0.58	34.8	0.354141	1.34799	-1.0615	0	15	0	0	XL	29	1	2.03	0.96	0.69	2.23	3.05	1.14	0.68	7.1	44.7	1.2	31.7	5.27		125	116	1.07759
117	W	60.0082	24.5089	0	0	258	5.9	0.42	25.2	0.141136	1.54156	-1.67485	0	3	1	140	M	19	1	1.68	1.16	2.04	5.88	7.62	1.62	0.39	12.4	44	1	29.8	5.68		97	100	0.97
118	W	74.7589	26.3702	0	1	347	5.8	0.32	19.2	0.124056	0.837496	-3.65398	0	0	1	140	M	21	1	1.94	1.78	1.24	5.25	7.06	1.09	0.24	17.5	49.5		27	5.56		89	98	0.908163
119	M	65.2247	28.3447	0	0	292	8.9	0.46	27.6	0.280468	1.37246	-1.80935	0	30	0	60	M		1	4.38	0.71	1.26	2.41	3.98	0.99	0.47	3.7	45	1	28.6	5.74		97	100	0.97
120	M	77.337	31.6374	0	1	336	4.5	0.38	22.8	0.140888	1.53604	-1.05093	0	0	1	280	M	23	0	3.48	2.54	1.56	3.12	5.31	1.08	0.7	14.4	47.7	1	28.9	5.55		105	110	0.954545
